# Supplementary material for: Understanding Bacterial Antiviral Defence Systems and Phage Receptors to Better Inform Rational Phage Cocktail Design to Treat Bacterial Canker
Source: Microb Biotechnol. 2025 Sep 19;18(9):e70232. doi: 10.1111/1751-7915.70232 (PMC12447246; doi:10.1111/1751-7915.70232)
Supplement: Supplementary file 2 — Table S1: Information describing Pseudomonas strains analysed in this study. [file MBT2-18-e70232-s001.xlsx]

## Sheet: Table S1.
Supplementary Table 1. Information describing Pseudomonas strains analysed in this paper.
Strain	PGa	PG sub.	Isolation Source	Cultivar	Region	Pathogenicity	Strain Code
6	2	d	Prunus avium	Wild cherry	South East	Pathogenic	6-21M1W1.A2L2b_241185
21	2	d	Prunus avium	Wild cherry	South East	Non-pathogenic	21-21M1W1.A6L1a_241186
25	2	b	Prunus avium	Domestic cherry	South East	Pathogenic	25-21M1O1.S5L1b_241272
86	2	b	Crataegus monogyna	Wild hawthorn	South East	Pathogenic	86-21M1W1.D4L2a_241195
94	2	-	Crataegus monogyna	Wild hawthorn	South East	Pathogenic	94-21M1W1.D6L2a_241196
115	2	d	Prunus avium	Domestic cherry	South East	Pathogenic	115-21M1O1.K2L1b_241279
189	2	d	Prunus avium	Wild cherry	South East	Pathogenic	189-21M1W2.A6L1b_241209
230	1	a	Prunus americana	Wild plum	South East	Pathogenic	230-21M1W2.C4L2b_241216
233	2	d	Prunus americana	Wild plum	South East	Pathogenic	233-21M1W2.C5L1b_241217
279	2	d	Prunus avium	Domestic cherry	South East	Pathogenic	279-21M1O2.K2L3b_241291
327	1	a	Prunus avium	Domestic cherry	South East	Pathogenic	327-21M1O3.S1L3b_241294
908	2	b	Prunus avium	Domestic cherry	West Midlands	Pathogenic	908-21M2O2.K4L2b_241312
1039	2	b	Prunus avium	Wild cherry	West Midlands	Pathogenic	1039-21M2W1.A1L1b_241231
1124	2	d	Crataegus monogyna	Wild hawthorn	West Midlands	Pathogenic	1124-21M2W1.D4L2a_241241
1135	10	a	Fragaria vesca	Wild strawberry	West Midlands	Pathogenic	1135-21M2W1.E1L1b_241243
1199	2	d	Prunus avium	Wild cherry	West Midlands	Non-pathogenic	1199-21M2W2.A5L1b_241250
1271	2	-	Crataegus monogyna	Wild hawthorn	West Midlands	Non-pathogenic	1271-21M2W2.D5L1a_241262
1343	2	d	Prunus avium	Domestic cherry	South West	Pathogenic	1343-21M3O1.S5L1b_241334
1367	2	b	Fraxinus exelsior	Wild ash	South West	Pathogenic	1367-21M3O1.P5L1b_241338
1419	2	d	Prunus avium	Domestic cherry	South West	Pathogenic	1419-21M3O2.S6L1b_241346
1719	10	a	Prunus avium	Domestic cherry	South West	Pathogenic	1719-21M3W2.B3L1a_241414
1759	2	b	Prunus spinosa	Wild blackthorn	South West	Non-pathogenic	1759-21M3W2.D1L1a_241422
1772	2	b	Crataegus monogyna	Wild hawthorn	South West	Pathogenic	1772-21M3W2.D4L2a_241423
1807	2	b	Crataegus monogyna	Wild hawthorn	South West	Pathogenic	1807-21M3W2.F1L1a_241431
1816	2	b	Fraxinus exelsior	Wild ash	South West	Pathogenic	1816-21M3W2.F3L2a_241432
2340	2	d	Prunus avium	Domestic cherry	South East	Pathogenic	2340-21S1O1.A2L2b_241810
2355	2	d	Prunus avium	Domestic cherry	South East	Pathogenic	2355-21S1O1.A6L1b_241812
2376	7	-	Prunus avium	Domestic cherry	South East	Non-pathogenic	2376-21S1O1.B5L2b_241815
2419	2	d	Prunus avium	Domestic cherry	South East	Pathogenic	2419-21S1O2.A4L1a_241823
2431	2	b	Prunus avium	Domestic cherry	South East	Pathogenic	2431-21S1O2.B1L1a_241825
2608	2	d	Prunus americana	Wild plum	South East	Non-pathogenic	2608-21S1W1.C3L2a_241849
3204	2	b	Fraxinus exelsior	Wild ash	West Midlands	Pathogenic	3204-21S2W1.F2L2b_241923
3452	2	d	Prunus avium	Domestic cherry	South West	Pathogenic	3452-21S3O2.A4L2a_241956
3496	2	d	Prunus avium	Domestic cherry	South West	Pathogenic	3496-21S3O2.C3L2a_241962
3624	13	a	Fragaria vesca	Wild strawberry	South West	Non-pathogenic	3624-21S3W1.E5L2a_241980
3704	1	a	Prunus americana	Wild plum	South West	Non-pathogenic	3704-21S3W2.C1L2b_241993
3752	10	a	Fragaria vesca	Wild strawberry	South West	Pathogenic	3752-21S3W2.E1L2a_242001
3799	2	b	Prunus avium	Domestic cherry	North	Pathogenic	3799-21S4O1.A1L1a_242008
4131	2	b	Fragaria vesca	Wild strawberry	North	Non-pathogenic	4131-21S4W1.E6L1b_242054
4891	2	d	Prunus avium	Domestic cherry	West Midlands	Predicted Pathogenic	4891-22M2O2.B4L1b_247403
5436	2	b	Prunus americana	Wild plum	South West	Predicted Pathogenic	5436-22M3W1.C1L2b_247286
5599	10	a	Prunus americana	Wild plum	South West	Predicted Pathogenic	5599-22M3W2.C6L1b_247304
6035	2	d	Prunus avium	Wild cherry	North	Pathogenic	6035-22M4W2.A1L1b_247371
6043	1	b	Prunus avium	Wild cherry	North	Pathogenic	6043-22M4W2.A3L1a_247373
6092	1	b	Prunus americana	Wild plum	North	Predicted Pathogenic	6092-22M4W2.C3L2b_247379
6123	2	b	Crataegus monogyna	Wild hawthorn	North	Predicted Pathogenic	6123-22M4W2.D5L1a_247385
avii5271	1	a	Prunus avium	Wild cherry	West Midlands	Pathogenic
Ps-7928A	2	b	Prunus avium	Wild cherry	West Midlands	Non-pathogenic
Ps-7928C	2	b	Prunus avium	Wild cherry	West Midlands	Non-pathogenic
Ps-7969	2	b	Prunus avium	Wild cherry	UK	Non-pathogenic
Ps-9643 *	1	a	Prunus domestica	Victoria	West Midlands	Non-pathogenic
psy100	2	-	Phaseolus lunatu	Unknown	Kenya	Non-pathogenic
R1-5244	3	-	Prunus avium	Unknown	West Midlands	Pathogenic
R1-5269	3	-	Prunus cerasus	Wild cherry	West Midlands	Pathogenic
R1-5270	3	-	Prunus avium	Wild cherry	West Midlands	Pathogenic
R1-5300	3	-	Prunus domestica	Victoria	West Midlands	Non-pathogenic
R1-9326 *	3	-	Prunus domestica	Victoria	South East	Non-pathogenic
R1-9629 *	3	-	Prunus domestica	Victoria	West Midlands	Non-pathogenic
R1-9646 *	3	-	Prunus avium	Stella	West Midlands	Pathogenic
R1-9657 *	3	-	Prunus avium	Kiku-Shidare	South East	Non-pathogenic
R2-5255	1	b	Prunus avium	Napoleon	West Midlands	Pathogenic
R2-5260	1	b	Prunus avium	Roundel	West Midlands	Pathogenic
R2-5261	1	b	Prunus avium	Roundel	West Midlands	Pathogenic
R2-7968A	1	b	Prunus avium	Wild cherry	West Midlands	Pathogenic
R2-9095 *	1	b	Prunus avium	Wild Cherry	UK	Pathogenic
R2-leaf *	1	b	Prunus avium	Napoleon	South East	Pathogenic
R2-SC214 *	1	b	Prunus avium	Wild Cherry	South East	Pathogenic
RMA1	1	b	Aquilegia vulgari	Winky	South East	Non-pathogenic
syr2675	2	d	Phaseolus vulgaris	Unknown	Kenya	Non-pathogenic
syr2676	2	d	Phaseolus vulgaris	Unknown	Lesotho	Non-pathogenic
syr2682C	2	d	Phaseolus vulgaris	Unknown	Lesotho	Non-pathogenic
syr3023	2	b	Syringa vulgaris	Unknown	UK	Non-pathogenic
syr5264	2	b	Prunus avium	Wild cherry	West Midlands	Pathogenic
syr5275	3	-	Prunus avium	Wild cherry	West Midlands	Pathogenic
syr7872	2	d	Prunus domestica	Opal	West Midlands	Pathogenic
syr7924	2	d	Prunus avium	Wild cherry	West Midlands	Pathogenic
syr8094A	2	d	Prunus avium	Wild cherry	West Midlands	Pathogenic
syr9097	2	d	Prunus avium	Unknown	West Midlands	Pathogenic
syr9293 *	2	b	Prunus domestica	Victoria	West Midlands	Pathogenic
syr9630 *	2	b	Prunus domestica	Victoria	West Midlands	Pathogenic
syr9644 *	2	d	Prunus avium	Stella	West Midlands	Pathogenic
syr9654 *	2	d	Prunus domestica	Victoria	South East	Pathogenic
syr9656	2	b	Prunus avium	Kiku-Shidare	UK	Pathogenic
syr9659 *	2	d	Prunus avium	Kiku-Shidare	South East	Pathogenic
1.10F	4	-	Prunus avium	Penny	South East	Non-pathogenic
1.11B	2	d	Prunus avium	Penny	South East	Non-pathogenic
1.11C	2	b	Prunus avium	Penny	South East	Non-pathogenic
1.11E	2	d	Prunus avium	Sweetheart	South East	Non-pathogenic
1.11G	2	d	Prunus avium	Sweetheart	South East	Non-pathogenic
1.12B	4	-	Prunus avium	Penny	South East	Non-pathogenic
1.12H	7	-	Prunus avium	Penny	South East	Non-pathogenic
1.1C	4	-	Prunus avium	Penny	South East	Non-pathogenic
1.1E	7	-	Prunus avium	Kordia	South East	Non-pathogenic
1.1G	4	-	Prunus avium	Penny	South East	Non-pathogenic
1.2A	OKP	-	Prunus avium	Penny	South West	Non-pathogenic
1.3B	OKP	-	Prunus avium	Sweetheart	South West	Non-pathogenic
1.3C	OKP	-	Prunus avium	Sweetheart	South West	Non-pathogenic
1.3F	OKP	-	Prunus avium	Sweetheart	South West	Non-pathogenic
1.3G	10	a	Prunus avium	Kordia	South East	Non-pathogenic
1.4C	10	a	Prunus avium	Kordia	South East	Non-pathogenic
1.4E	OKP	-	Prunus avium	Sweetheart	South West	Non-pathogenic
1.4G	10	a	Prunus avium	Kordia	South East	Non-pathogenic
1.4H	10	a	Prunus avium	Kordia	South East	Non-pathogenic
1.5A	OKP	-	Prunus avium	Sweetheart	South West	Non-pathogenic
1.5B	OKP	-	Prunus avium	Sweetheart	South West	Non-pathogenic
1.6A	OKP	-	Prunus avium	Sweetheart	South West	Non-pathogenic
1.6B	OKP	-	Prunus avium	Lapins	South West	Non-pathogenic
1.6G	OKP	-	Prunus avium	Lapins	South West	Non-pathogenic
1.7A	OKP	-	Prunus avium	Lapins	South West	Non-pathogenic
1.7C	OKP	-	Prunus avium	Lapins	South West	Non-pathogenic
1.7F	OKP	-	Prunus avium	Sweetheart	South West	Non-pathogenic
1.8B	OKP	-	Prunus avium	Sweetheart	South West	Non-pathogenic
1.8C	OKP	-	Prunus avium	Sweetheart	South West	Non-pathogenic
2.10C	10	a	Prunus avium	Kordia	South East	Non-pathogenic
2.10E	10	a	Prunus avium	Kordia	South East	Non-pathogenic
2.11B	10	a	Prunus avium	Lapins	South East	Non-pathogenic
2.11D	10	a	Prunus avium	Lapins	South East	Non-pathogenic
2.1F	OKP	-	Prunus avium	Sweetheart	South West	Non-pathogenic
2.2B	OKP	-	Prunus avium	Sweetheart	South West	Non-pathogenic
2.2G	10	a	Prunus avium	Lapins	South East	Non-pathogenic
2.3C	2	d	Prunus avium	Sweetheart	South East	Non-pathogenic
2.4G	10	a	Prunus avium	Lapins	South East	Non-pathogenic
2.4H	10	a	Prunus avium	Lapins	South East	Non-pathogenic
2.5A	10	a	Prunus avium	Lapins	South East	Non-pathogenic
2.5E	10	a	Prunus avium	Lapins	South East	Non-pathogenic
2.6C	10	a	Prunus avium	Penny	South East	Non-pathogenic
2.6D	10	a	Prunus avium	Penny	South East	Non-pathogenic
2.7C	10	a	Prunus avium	Penny	South East	Non-pathogenic
2.7E	10	a	Prunus avium	Penny	South West	Non-pathogenic
2.7G	10	a	Prunus avium	Penny	South West	Non-pathogenic
2.8C	10	a	Prunus avium	Penny	South West	Non-pathogenic
2.9E	10	a	Prunus avium	Penny	South West	Non-pathogenic
2.9G	10	a	Prunus avium	Penny	South West	Non-pathogenic
3.10B	10	a	Prunus avium	Penny	South West	Non-pathogenic
3.10C	OKP	-	Prunus avium	Sweetheart	South West	Non-pathogenic
3.10H	10	a	Prunus avium	Sweetheart	South West	Non-pathogenic
3.11B	10	a	Prunus avium	Sweetheart	South West	Non-pathogenic
3.11C	OKP	-	Prunus avium	Sweetheart	South West	Non-pathogenic
3.1G	10	a	Prunus avium	Sweetheart	South West	Non-pathogenic
3.2A	OKP	-	Prunus avium	Kordia	South West	Non-pathogenic
3.2D	10	a	Prunus avium	Sweetheart	South West	Non-pathogenic
3.2F	10	a	Prunus avium	Sweetheart	South West	Non-pathogenic
3.3C	2	d	Prunus avium	Sweetheart	South East	Non-pathogenic
3.3G	10	a	Prunus avium	Sweetheart	South West	Non-pathogenic
3.4D	10	a	Prunus avium	Sweetheart	South West	Non-pathogenic
3.4E	10	a	Prunus avium	Sweetheart	South West	Non-pathogenic
3.5D	OKP	-	Prunus avium	Kordia	South West	Non-pathogenic
3.5G	10	a	Prunus avium	Kordia	South West	Non-pathogenic
3.6E	OKP	-	Prunus avium	Kordia	South West	Non-pathogenic
3.6H	OKP	-	Prunus avium	Kordia	South West	Non-pathogenic
3.7A	10	a	Prunus avium	Kordia	South West	Non-pathogenic
3.7D	10	a	Prunus avium	Kordia	South West	Non-pathogenic
3.7F	10	a	Prunus avium	Kordia	South West	Non-pathogenic
3.8H	10	a	Prunus avium	Kordia	South West	Non-pathogenic
3.9A	10	a	Prunus avium	Kordia	South West	Non-pathogenic
3.9F	10	a	Prunus avium	Penny	South West	Non-pathogenic
4.10A	2	d	Prunus avium	Sweetheart	South East	Non-pathogenic
4.10C	2	d	Prunus avium	Kordia	South East	Non-pathogenic
4.10F	2	d	Prunus avium	Kordia	South East	Non-pathogenic
4.11A	2	d	Prunus avium	Kordia	South East	Non-pathogenic
4.12E	2	d	Prunus avium	Kordia	South East	Non-pathogenic
4.12H	2	d	Prunus avium	Kordia	South East	Non-pathogenic
4.2D	2	d	Prunus avium	Kordia	South East	Non-pathogenic
4.2F	2	d	Prunus avium	Kordia	South East	Non-pathogenic
4.2H	2	d	Prunus avium	Kordia	South East	Non-pathogenic
4.3D	2	d	Prunus avium	Lapins	South East	Non-pathogenic
4.3H	2	d	Prunus avium	Lapins	South East	Non-pathogenic
4.4B	2	d	Prunus avium	Lapins	South East	Non-pathogenic
4.4G	2	d	Prunus avium	Lapins	South East	Non-pathogenic
4.5C	2	d	Prunus avium	Lapins	South East	Non-pathogenic
4.6C	2	d	Prunus avium	Lapins	South East	Non-pathogenic
4.7B	2	d	Prunus avium	Lapins	South East	Non-pathogenic
4.7C	2	d	Prunus avium	Lapins	South East	Non-pathogenic
4.7F	OKP	-	Prunus avium	Kordia	South West	Non-pathogenic
4.8B	2	d	Prunus avium	Penny	South East	Non-pathogenic
4.8C	OKP	-	Prunus avium	Kordia	South West	Non-pathogenic
4.8H	2	d	Prunus avium	Penny	South East	Non-pathogenic
4.9B	2	d	Prunus avium	Sweetheart	South East	Non-pathogenic
5.10A	2	d	Prunus avium	Sweetheart	South East	Non-pathogenic
5.10B	OKP	-	Prunus avium	Kordia	South West	Non-pathogenic
5.10D	2	d	Prunus avium	Sweetheart	South East	Non-pathogenic
5.10E	OKP	-	Prunus avium	Lapins	South West	Non-pathogenic
5.10F	2	d	Prunus avium	Sweetheart	South East	Non-pathogenic
5.10H	OKP	-	Prunus avium	Lapins	South West	Non-pathogenic
5.11C	OKP	-	Prunus avium	Lapins	South West	Non-pathogenic
5.11F	OKP	-	Prunus avium	Lapins	South West	Non-pathogenic
5.12B	OKP	-	Prunus avium	Lapins	South West	Non-pathogenic
5.12C	OKP	-	Prunus avium	Lapins	South West	Non-pathogenic
5.12D	OKP	-	Prunus avium	Lapins	South West	Non-pathogenic
5.1G	2	d	Prunus avium	Sweetheart	South East	Non-pathogenic
5.2A	2	d	Prunus avium	Sweetheart	South East	Non-pathogenic
5.2C	2	d	Prunus avium	Sweetheart	South East	Non-pathogenic
5.2F	2	d	Prunus avium	Sweetheart	South East	Non-pathogenic
5.2G	2	d	Prunus avium	Sweetheart	South East	Non-pathogenic
5.3A	2	d	Prunus avium	Lapins	South East	Non-pathogenic
5.3C	2	d	Prunus avium	Lapins	South East	Non-pathogenic
5.3F	2	b	Prunus avium	Penny	South East	Non-pathogenic
5.3G	2	b	Prunus avium	Penny	South East	Non-pathogenic
5.4A	OKP	-	Prunus avium	Lapins	South West	Non-pathogenic
5.4B	OKP	-	Prunus avium	Penny	South West	Non-pathogenic
5.4F	OKP	-	Prunus avium	Lapins	South West	Non-pathogenic
5.4G	OKP	-	Prunus avium	Lapins	South West	Non-pathogenic
5.4H	OKP	d	Prunus avium	Lapins	South West	Non-pathogenic
5.6A	1	a	Prunus avium	Penny	South East	Non-pathogenic
5.6C	1	a	Prunus avium	Penny	South East	Non-pathogenic
5.7A	2	d	Prunus avium	Penny	South East	Non-pathogenic
5.7C	2	d	Prunus avium	Penny	South East	Non-pathogenic
5.7F	2	d	Prunus avium	Penny	South East	Non-pathogenic
5.7H	2	d	Prunus avium	Penny	South East	Non-pathogenic
5.8G	2	d	Prunus avium	Sweetheart	South East	Non-pathogenic
5.9C	OKP	-	Prunus avium	Sweetheart	West Midlands	Non-pathogenic
5.9D	2	d	Prunus avium	Sweetheart	South East	Non-pathogenic
6.1D	OKP	-	Prunus avium	Sweetheart	West Midlands	Non-pathogenic
6.1H	OKP	-	Prunus avium	Lapins	West Midlands	Non-pathogenic
6.2A	OKP	-	Prunus avium	Lapins	West Midlands	Non-pathogenic
6.2E	OKP	-	Prunus avium	Sweetheart	West Midlands	Non-pathogenic
6.2G	2	-	Prunus avium	Penny	South East	Non-pathogenic
6.3A	7	-	Prunus avium	Kordia	South East	Non-pathogenic
6.3B	OKP	-	Prunus avium	Sweetheart	West Midlands	Non-pathogenic
6.3C	OKP	-	Prunus avium	Sweetheart	West Midlands	Non-pathogenic
6.3F	OKP	-	Prunus avium	Sweetheart	West Midlands	Non-pathogenic
6.3H	OKP	-	Prunus avium	Sweetheart	West Midlands	Non-pathogenic
6.4A	OKP	-	Prunus avium	Kordia	West Midlands	Non-pathogenic
6.4B	OKP	-	Prunus avium	Kordia	West Midlands	Non-pathogenic
6.4C	OKP	-	Prunus avium	Kordia	West Midlands	Non-pathogenic
6.4D	OKP	-	Prunus avium	Lapins	West Midlands	Non-pathogenic
6.4F	OKP	-	Prunus avium	Lapins	West Midlands	Non-pathogenic
6.5B	OKP	-	Prunus avium	Lapins	West Midlands	Non-pathogenic
6.5F	OKP	-	Prunus avium	Lapins	West Midlands	Non-pathogenic
6.6A	OKP	-	Prunus avium	Lapins	West Midlands	Non-pathogenic
6.6D	OKP	-	Prunus avium	Penny	West Midlands	Non-pathogenic
6.6F	OKP	-	Prunus avium	Penny	West Midlands	Non-pathogenic
6.6G	OKP	-	Prunus avium	Kordia	West Midlands	Non-pathogenic
6.6H	2	d	Prunus avium	Sweetheart	South East	Non-pathogenic
6.7A	OKP	-	Prunus avium	Kordia	West Midlands	Non-pathogenic
6.7D	OKP	-	Prunus avium	Kordia	West Midlands	Non-pathogenic
6.7E	OKP	-	Prunus avium	Kordia	West Midlands	Non-pathogenic
6.7G	OKP	-	Prunus avium	Kordia	West Midlands	Non-pathogenic
6.8B	OKP	-	Prunus avium	Lapins	West Midlands	Non-pathogenic
6.8C	OKP	-	Prunus avium	Lapins	West Midlands	Non-pathogenic
6.8E	OKP	-	Prunus avium	Lapins	West Midlands	Non-pathogenic
6.8F	OKP	-	Prunus avium	Lapins	West Midlands	Non-pathogenic
6.8G	OKP	-	Prunus avium	Lapins	West Midlands	Non-pathogenic
6.9A	OKP	-	Prunus avium	Lapins	West Midlands	Non-pathogenic
6.9D	OKP	-	Prunus avium	Lapins	West Midlands	Non-pathogenic
6.9F	OKP	-	Prunus avium	Lapins	West Midlands	Non-pathogenic
6.9G	OKP	-	Prunus avium	Penny	South West	Non-pathogenic
7.1B	OKP	-	Prunus avium	Penny	South West	Non-pathogenic
7.1C	2	d	Prunus avium	Sweetheart	South East	Non-pathogenic
7.1E	OKP	-	Prunus avium	Penny	South West	Non-pathogenic
Strains highlighted in bold were used for phage host range assays in this study. Strains highlighted with an asterisk had phage infectivity data provided from Rabiey et al. (2020) (1). All regions refer to geographical locations in England. OKP = Outside Known Phylogroups (Pseudomonas strains which do not belong to the Pseudomonas syringae complex).
aPG = Phylogorup
