# Supplementary material for: Understanding Bacterial Antiviral Defence Systems and Phage Receptors to Better Inform Rational Phage Cocktail Design to Treat Bacterial Canker
Source: Microb Biotechnol. 2025 Sep 19;18(9):e70232. doi: 10.1111/1751-7915.70232 (PMC12447246; doi:10.1111/1751-7915.70232)
Supplement: Supplementary file 3 — Table S2: Generalised linear model (Type III ANOVA) SPSS output analysing the factors that may impact Pseudomonas strain antiviral arsenal size. [file MBT2-18-e70232-s003.xlsx]

## Sheet: Sheet1
Supplementary Table 2. Generalised linear model (Type III ANOVA) SPSS output analysing the factors that impact Pseudomonas strain antiviral arsenal size.
Factor	Type III Sum of Squares	df	Mean Square	F-Value	Sig. Value
Pathogenicity	19.545	2	9.773	1.667	0.194
Region	27.335	4	6.834	1.166	0.331
Host	0.238	2	0.119	0.02	0.98
Cultivar	74.277	6	12.379	2.112	0.059
Phylo-subgroup	102.834	3	34.278	5.847	0.001
- with Pathogenicity interaction	3.6	1	3.6	0.614	0.435
- with Region interaction	23.01	1	23.01	3.925	0.05
- with Host interaction	1.786	1	1.786	0.305	0.582
- with Cultivar interaction	40.333	1	40.333	6.879	0.01
dF = Degrees of Freedom; Sig. Value = Significance Value (taken at p <0.01).
